# Supplementary material for: Utility-based Analysis of Statistical Approaches and Deep Learning Models for Synthetic Data Generation With Focus on Correlation Structures: Algorithm Development and Validation
Source: JMIR AI. 2025 Mar 20;4:e65729. doi: 10.2196/65729 (PMC11969122; doi:10.2196/65729)
Supplement: Multimedia Appendix 1 [file ai_v4i1e65729_app1.xlsx]

## Sheet: Random Forest
	Epochs	BatchSize	BP	BC	DB	SIM_0.1_500	SIM_0.1_5000	SIM_0.1_10000	SIM_0.3_500	SIM_0.3_5000	SIM_0.3_10000	SIM_0.25_500	SIM_0.25_5000	SIM_0.25_10000
CTGAN	300	500	0.487	0.347	0.562	0.782	0.787	0.797	0.556	0.771	0.773	0.606	0.637	0.665
	1000	500	0.467	0.928	0.655	0.745	0.788	0.795	0.679	0.775	0.736	0.633	0.65	0.718
	10000	500	0.535	0.954	0.723	0.782	0.787	0.8	0.753	0.771	0.781	0.724	0.749	0.76
CopulaGAN	300	500	0.454	0.656	0.649	0.742	0.782	0.8	0.468	0.713	0.776	0.523	0.633	0.598
	1000	500	0.528	0.872	0.608	0.739	0.78	0.796	0.644	0.768	0.758	0.615	0.701	0.706
	10000	500	0.57	0.952	0.686	0.796	0.79	0.798	0.791	0.777	0.782	0.745	0.748	0.772
TVAE	300	500	0.576	0.963	0.703	0.807	0.79	0.799	0.75	0.776	0.78	0.549	0.709	0.702
	1000	500	0.598	0.975	0.755	0.796	0.79	0.797	0.787	0.772	0.782	0.628	0.743	0.681
	10000	500	0.59	0.965	0.749	0.793	0.79	0.8	0.778	0.774	0.781	0.698	0.758	0.744
LLM	300	64	0.675	0.636	0.703	0.778	0.79	0.799	0.765	0.774	0.783	0.537	0.776	0.8
	1000	64	0.665	0.236	0.738	0.771	0.789	0.797	0.767	0.77	0.779	0.623	0.695	0.756
Copula	-	-	0.265	0.868	0.681	0.788	0.783	0.79	0.759	0.769	0.778	0.746	0.804	0.811
Synthpop	-	-	0.705	0.96	0.742	0.782	0.797	0.8	0.782	0.775	0.778	0.766	0.825	0.825
Baseline (TRTR)	-	-	0.751	0.974	0.974	0.774	0.798	0.802	0.776	0.773	0.778	0.774	0.828	0.825

## Sheet: eXtreme Gradient Boosting
	Epochs	BatchSize	BP	BC	DB	SIM_0.1_500	SIM_0.1_5000	SIM_0.1_10000	SIM_0.3_500	SIM_0.3_5000	SIM_0.3_10000	SIM_0.25_500	SIM_0.25_5000	SIM_0.25_10000
CTGAN	300	500	0.481	0.354	0.544	0.736	0.78	0.787	0.572	0.768	0.77	0.595	0.617	0.653
	1000	500	0.453	0.929	0.655	0.751	0.781	0.786	0.687	0.773	0.707	0.629	0.65	0.694
	10000	500	0.511	0.947	0.713	0.759	0.785	0.795	0.724	0.766	0.777	0.733	0.737	0.754
CopulaGAN	300	500	0.473	0.954	0.596	0.686	0.639	0.774	0.567	0.775	0.672	0.51	0.61	0.568
	1000	500	0.464	0.876	0.582	0.734	0.734	0.79	0.72	0.757	0.698	0.616	0.681	0.551
	10000	500	0.476	0.614	0.669	0.786	0.788	0.794	0.753	0.751	0.697	0.67	0.732	0.551
TVAE	300	500	0.574	0.961	0.69	0.808	0.79	0.799	0.746	0.775	0.781	0.537	0.714	0.704
	1000	500	0.602	0.973	0.742	0.791	0.789	0.797	0.785	0.773	0.781	0.631	0.749	0.681
	10000	500	0.571	0.97	0.728	0.791	0.789	0.8	0.774	0.774	0.778	0.697	0.757	0.746
LLM	300	64	0.673	0.607	0.684	0.783	0.791	0.799	0.755	0.774	0.781	0.536	0.761	0.798
	1000	64	0.654	0.275	0.728	0.764	0.788	0.795	0.73	0.763	0.774	0.584	0.657	0.726
Copula	-	-	0.262	0.868	0.672	0.721	0.753	0.769	0.721	0.744	0.757	0.743	0.783	0.794
Synthpop	-	-	0.702	0.97	0.732	0.767	0.795	0.798	0.763	0.773	0.776	0.79	0.829	0.826
Baseline (TRTR)	-	-	0.75	0.956	0.734	0.786	0.802	0.801	0.764	0.778	0.776	0.82	0.838	0.83

## Sheet: Gated Additive Tree Ensemble
	Epochs	BatchSize	BP	BC	DB	SIM_0.1_500	SIM_0.1_5000	SIM_0.1_10000	SIM_0.3_500	SIM_0.3_5000	SIM_0.3_10000	SIM_0.25_500	SIM_0.25_5000	SIM_0.25_10000
CTGAN	300	500	0.489	0.489	0.658	0.552	0.782	0.779	0.492	0.783	0.78	0.503	0.665	0.673
	1000	500	0.486	0.921	0.674	0.604	0.776	0.79	0.538	0.784	0.781	0.507	0.702	0.758
	10000	500	0.574	0.911	0.726	0.63	0.788	0.801	0.515	0.786	0.778	0.502	0.786	0.782
CopulaGAN	300	500	0.502	0.596	0.662	0.541	0.767	0.793	0.495	0.722	0.775	0.481	0.636	0.61
	1000	500	0.475	0.811	0.573	0.619	0.772	0.791	0.598	0.775	0.743	0.511	0.767	0.722
	10000	500	0.508	0.921	0.684	0.611	0.79	0.797	0.582	0.783	0.779	0.492	0.772	0.787
TVAE	300	500	0.568	0.737	0.653	0.63	0.796	0.801	0.492	0.783	0.78	0.508	0.7	0.7
	1000	500	0.601	0.826	0.661	0.682	0.794	0.793	0.538	0.784	0.781	0.512	0.767	0.679
	10000	500	0.612	0.916	0.662	0.665	0.795	0.793	0.515	0.786	0.778	0.506	0.786	0.764
LLM	300	64	0.653	0.614	0.662	0.637	0.795	0.797	0.523	0.785	0.783	0.506	0.695	0.828
	1000	64	0.632	0.456	0.66	0.647	0.793	0.795	0.561	0.777	0.783	0.484	0.588	0.783
Copula	-	-	0.397	0.756	0.662	0.624	0.794	0.797	0.509	0.784	0.782	0.499	0.844	0.83
Synthpop	-	-	0.692	0.912	0.669	0.611	0.794	0.794	0.522	0.783	0.781	0.507	0.84	0.831
Baseline (TRTR)	-	-	0.728	0.991	0.649	0.774	0.789	0.798	0.766	0.776	0.782	0.5	0.844	0.836
